# Supplementary material for: Visual biofeedback training reduces quantitative drugs index scores associated with fall risk
Source: BMC Res Notes. 2018 Oct 22;11:750. doi: 10.1186/s13104-018-3859-7 (PMC6196457; doi:10.1186/s13104-018-3859-7)
Supplement: Supplementary file 1 — Additional file 1. Sheet 1: Mod Pre Med Data: includes a list of drugs for participants prior to the study with Quantitative Drug Index (QDI) scores under each drug. Total QDI score for each participant is in column AJ, and total drug counts for each participant is in column AK. Sheet 2: Mod Post Med Data: includes a list of drugs for participants at the end of the study with Quantitative Drug Index (QDI) scores under each drug. Total QDI score for each participant is in column AD, and total drug counts for each participant is in column AE. Sheet 3: Pre & Post data: columns for each variable are as described: total pre-study QDI drug score (Mod Pre Drug Score) for each participant, total post-study QDI drug score (Mod Post Drug Score) for each participant, change in QDI scores (dQDI) post-intervention minus pre-intervention, whether participants (Group) were in the control arm (treadmill walking only—0) or the intervention arm (gait training plus visual biofeedback—1); age, height, weight, participant stated number of falls in the previous 12 months (fall 12 prev months), Mini-Mental State Exam scores (MMSE), pre-study Activity Specific Balance Confidence scale scores (Pre ABCscore) and post-study Activity Specific Balance Confidence scale scores (Post ABCscore). [file 13104_2018_3859_MOESM1_ESM.xlsx]

## Sheet: Mod Pre Med Data
Order		Medication	Medication	Medication	Medication	Medication	Medication	Medication	Medication																										TTL Drug Score	Drug Count
1	Drugs	Valsartan	MetFormin	Lorazepam
	Score	1	0	5																															6	3
2	Drugs
	Score	0	0	0	0	0	0	0	0																										0	0
3	Drugs	Losartan	Esomeprazole	TOL-Butamide	Solifenacin	Potassium
	Score	1	0	1	1	0																													3	5
4	Drugs	Metoprolol
	Score	2																																	2	1
5	Drugs	Pregabalin	Calcium Supplement	Small Dose Aspirin	Generic omeprazole	Fluticasone Salmeterol	one-a-day vitamins
	Score	3	0	0	0	0																													3	5
6	Drugs	Lisinopril 10 mg
	Score	1																																	1	1
7	Drugs	Novas/Aspirin	Levothyroxine	Clopidogrel	Celecoxib	Atorvastatin	Mesalamine	Trazodone	Vitamins
	Score	0	0	0	0	0	0	2	0																										2	8
8	Drugs	Losartan	Amlodipine	Glyburide/Metformin
	Score	1	1	1																															3	3
9	Drugs	Esomeprazole
	Score	0																																	0	1
11	Drugs	Naproxen	Fluticasone Salmeterol	Aspirin	Loratadine	glucosamine chondroitin	Multivitamins+minerals
	Score	0	0	0	1	0	0																												1	7
13	Drugs	Fluticasone Salmeterol	Atorvastatin	Losartan	Venlafaxine	Metroprolol	Guafenesin Flucitosone Salmeterol
	Score	0	0	1	3	2	0																												6	8
14	Drugs	Multivitamins
	Score	0																																	0	0
15	Drugs	Lisinopril Tab	Levothyroxine	Rabeprazole
	Score	1	0	0																															1	3
17	Drugs	Risedronate	Asprin	Venlafaxine	Fish Oil	Calcium	Centrom Silver 50+	Atorvastating
	Score	0	0	3	0	0	0	0																											3	7
18	Drugs	Atorvastatin	Esomeprazole	Hydrochlorothiazide	Acetaminophen	Flintstone Multivitimine	Vitamin D3
	Score	0	0	1	0	0	0																												1	6
19	Drugs	Warfarin	Prescribed creams
	Score	0																																	0	1
20	Drugs	Atorvastatin
	Score	0																																	0	1
21	Drugs	Aspirin	Atorvastatin	Clopidogrel	Digoxin	Fish Oil	Furosemide Tab	Lexothyroxine	Metoprolol	Pramipexole	rivaroxaban	Nitroglycerin	Psyllium	CPAP 13	Multivitamins and minerals	Preservision eye vitamin
	Score	0	0	0	2	0	2	0	2	4	0	2	0	0		0																			12	12
22	Drugs	Leuprolide	Prednisone	Abiraterone	Alendronate	Vitamin D	Vitamin B	Warfarin
	Score	0	0	2	0	0	0	0																											2	7
24	Drugs	Atenolol	Atorvastatin	Glucosamine	Aspirin	Lisinopril	Multi Vitamins
	Score	2	0	0	0	1	0																												3	6
25	Drugs	Omega B Complete	Vitamins	Calcium D3	Glucosamine	Lidocaine	Calcium	Loratadine
	Score	0		0	0	0	0	1																											1	6
32	Drugs	albuterol 108	Aspirin	Caltrate 600+D	0	Codeine-Guaifenesin 100-10 mg/5mL	diphenoxylate-atropine 2.5-.025 mg	Fluoxetine HCl 20 mg	furosemide Tab	Levofloxacin	Lidocaine 5% Ex Ptch	Lidocaine 5% Ex Oint	Lisinopril 20mg	MethylPRENDISolone Acetate 40mg/ml injection SUSP	Metoprolol Tartrate 100mg Tab	NIFEdipine 90mg Tab	Omega-3 Fatty Acids 1200mg Caps	Omeprazole 20mg CPDR	Oxycodone-Acetaminophen 7.5-325mg Tab	Potassium Chloride 20 MEQ TBCR	Promethazine-Codeine 6.25-10mg/5mL SYRP	Simvastatin 40mg Tabs
	Score	0	0	0		5	1	3	2	1	0	0	1	0	2	2	0	0	4	0	10	0													31	20
33	Drugs	Acetaminophen-codeine	acyclovir 5% ointment	Aspirin	Calcium + Vit D	Centrum Silver Tab	Clonidine 0.2mg /24hr	Famvir 125mg	Fluticasone 50 mcg/actuation nasal spray	Glucosamine HCL-MSM-Chondroitn 500-300-400 mg	losartan-hydrochlorothiazide 100-25mg per tablet	metoprolol 100mg 24 hr tablet	Omega 3-6-9 PO	omeprazole 20mg	portable oxygen	Pravastatin 80 mg	Tiotropium with handihaler 18mcg inhalation capsule	Albuterol HFA 90 mcg/actuation inhaler	Vitamin B-12 PO	Vitamin B-6 50 mg	Ezetitmibe 10 mg	Advair
	Score	4	0	0	0	0	2	0	0	0	2	2	0	0	0	0	0	0	0	0		0													10	20
34	Drugs	Lumigan 0.01% Eye Drops	Vesicare 10mg Tab	Tramadol HCl ER 200mg	Centrum Silver	Calcium 1200 mg/Plus 1000 IU Vitamin D3	Vitamin E 400 IU	B Complex 100%	Osteo Bi-Flex Joint & Muscle Glucosamine Chondroitin	Aspirin Low-dose	Stool Softener	Lactaid	Anti-diarrheal	Extra Strength Gas Rekuef Anti-gas/Simethicone 125mg
	Score	0	2	3	0	0	0	0	0	0	0	0		0																					5	12
35	Drugs	Benzonatate Oral	Tramadol	Calcarb 600 With Vitamin D	Pantoprazole	Losartan
	Score	0	3	0	0	1																													4	5
36	Drugs	Atenolol	Dasatinib
	Score	2	1																																3	2
37	Drugs	Atenolol	Rosuvastatin	Lasix	Cephalexin	Omeprazole
	Score	2	1	2	0	0																													5	5
38	Drugs	ATORVASTATIN	Lisinopril	Metoprolol	Esomeprazole
	Score	0	1	2	0																														3	4
39	Drugs	Fexofenadine Allergy 60mg Oral Tab	Amlodipineine Besylate 5mg Oral Tab	Fluticasone Propionate 50 MCG/ACT Nasal Suspension	Ranitidine HCl - 150mg Oral Tab	Timolol Maleate 0.5% Ophthalmic Solution	Travaprost 0.004% opthalmicsolution
	Score	1	1	0	0	1	0																												3	6
40	Drugs	Ferrous Sulfate 325 (65 FE) mg PO tabs	Metoprolol Succinate 25mh po tab SR 24HR	Omeprazole 20mg PO TBEC	Gemfibrozil 600mg PO Tabs	Losartan Potassium-HCTZ 100-25mg PO Tabs	Aspirin 81mg PO Tabs	Zoster Vaccine Live 19400 UNT/0.65ML SC SOLR
	Score	0	2	0	0	1	0	0																											3	7
41	Drugs	No Drugs
	Score	0																																	0	0
43	Drugs	amiodarone (200mg)	dabigatran etexilate (75mg)	Isosorbide Mononitrate (60mg)	Metoprolol Tartrate (25mg)
	Score	2	0	1	2																														5	4
44	Drugs	vitamins
	Score	0																																	0	1
45	Drugs	vitamins
	Score	0																																	0	0
46	Drugs	Synthroid	Aspirin	Amlodipine	Sotalol	Niacin	Pantoprazole	Diovan	Hydrochlorothiazide	Vitamin D	Calcium	Simvastatin	Multivitamin	Glucosamine	Chondroitin
	Score	0	0	1	2	1	0	1	1	0	0	0	0	0	0																				6	14
47	Drugs	No Drugs
	Score	0																																	0	0
48	Drugs	Atorvastatin 40 mg	Losartan 50 mg	Metformin ER 500 mg
	Score	0	1	0																															1	3
49	Drugs	Losartan Potassium 50 mg	Calcium Vitamin D	Zolpidem Tartrate 5mg	Atorvastatin Calcium 10mg
	Score	1	0	4																															5	4
50	Drugs	vitamin D	Omeprazole 20 mg	Atorvatation 10mg
	Score	0	0	0																															0	3
51	Drugs	loratadine
	Score	1																																	1	1
52	Drugs	No Drugs
	Score	0																																	0	0
53	Drugs	Advair Diskus 500-50(fluticasone+ salmeterol)	Aspirin EC low Dose 81 MG Oral	Atorvastatin Calcium 40 mg		Fluticasone Propionate 50 MCG/ACT Nasal Suspension	Hydrochlorothiazide 25 mg Oral Tablet	Lansoprazole 30 MG Oral Capsule	Levocetirizine Dihydrochloride 5 Oral	Metformin HCI - 1000MG Oral	Multivitamins	Nabumetone 500 MG Oral	Omega-3-acid Ethyl Esters 1 GM Oral Capsule	Slow-Mag 71.5-119 MG Oral	Tramadol HCI - 50MG Oral	Valsartan 160 MG Oral
	Score	0	0	0		0	1	0	2	0	0	1	0	0	3	1																			8	15
54	Drugs	Vitamin D	Calcium 300mg
	Score	0	0																																0	2
55	Drugs	no Drugs
	Score	0																																	0	0
56	Drugs	Aspirin 81	Ranitidine
	Score	0	0																																0	2
57	Drugs	Glipizide 10 mg	Calcium 600-D	Ramelteon
	Score	1	0	1																															2	3
58	Drugs	Multi-vitamins	Aspirin
	Score	0	0																																0	2
59	Drugs	No Drugs
	Score	0																																	0	0

## Sheet: Mod Post Med Data
Oder		Medication	Medication	Medication	Medication	Medication	Medication	Medication	Medication																				Modified Drug Score	Drug Count
1	Drugs	Valsartan	MetFormin	Simvastatin	Fluoxetene
	Score	1	0	0	3																								4	4
2	Drugs	NO Drugs
	Score	0	0	0	0	0	0	0	0																				0	0
3	Drugs	Losartan 50mg	nexium 40mg	Naproxen 500mg	Calcium + Vit D 1200mg
	Score	1	0	0	0																								1	4
4	Drugs	Metoprolol
	Score	2																											2	1
5	Drugs	Pregabilin	Calcium Supplement	Small Dose Aspirin	Generic Prilosec
	Score	3	0	0	0																								3	4
6	Drugs	Lisinopril 10 mg
	Score	1																											1	1
7	Drugs	Entocort	Novas/Aspirin	Levothyroxine	Clopidogrel	Celecoxib	Atorvastatin	Mesalamine	Trazodone	Vitamins
	Score	0	0	0	0	0	0	0	2	0																			2	9
8	Drugs	Losartan	Amlodipine	Glyburide/Metformin	Actos	Lipitor	Multivitamins+minerals	Iron
	Score	1	1	1	0	0	0	0																					3	8
9	Drugs	Esomepraxole
	Score	0																											0	1
11	Drugs	Naproxen	Advair	Aspirin
	Score	0	0	0																									0	3
13	Drugs	Cipro	Synthroid	Losartan	Effexor	Metroprolol	Plavix	Mucinex, Adviar	Vitamins and Minerals
	Score	0	0	1	3	2	0	0	0																				6	8
14	Drugs	NO Drugs
	Score	0																											0	0
15	Drugs	Dueloxitine	hydrochlorothiazide	Lisinopril Tab	Potassium CHL Tab	Levothyroxine Tab	Timolol Maleate	Omeprazole
	Score	2	1	1	0	0	1	0																					5	7
17	Drugs	Risedronate	Asprin	Venlafaxine	Fish Oil	Calcium	Centron Silver	Atorvastatin
	Score	0	0	3	0	0	0	0																					3	7
18	Drugs	Lipitor	Nexium	Hydrochlorothiazide	Tylenol Extra Strength	Flintstone Multivitimine	Vitamin D3
	Score	0	0	3	0	0	0																						3	6
19	Drugs	Coumadin	Ambein
	Score	0	5																										5	2
20	Drugs	Lipitor	FaBB	Vitamin D	Asprin
	Score	0	0	0	0																								0	4
21	Drugs	Aspirin	Lipitor	Clopidogrel	Digoxin	Fish Oil	Furosemide Tab	Levoxil	Metoprolol	Mirapex Tabs	Xarelto Tab	Nitrostat	Metamucil	CPAP 13	Multivitamins and minerals	Preservision eye vitamin
	Score	0	0	0	2	0	2	0	2	4	0	2	0	0	0	0													12	11
22	Drugs	Vitamin B12
	Score	0																											0	1
24	Drugs	Risedronate	Atorvastatin	Glucosamine	Asprin	Losartan
	Score	0	0	0	0	1																							1	5
25	Drugs	Omega B Complete	Vitamins	Calcium D3	Glucosamine	Lidocaine	Calcium	Loratadine									.
	Score	0		0	0	0	0	1																					1	6
32	Drugs	albuterol	Aspirin	Caltrate 600+D	Centrum Silver	Codeine-Guaifenesin 100-10 mg/5mL	diphenoxylate-atropine 2.5-.025 mg	Fluoxetine HCl 20 mg	furosemide Tab	Levofloxacin	Lidocaine 5% Ex Ptch	Lidocaine 5% Ex Oint	Lisinopril 20mg	MethylPRENDISolone Acetate 40mg/ml injection SUSP	Metoprolol Tartrate 100mg Tab	NIFEdipine 90mg Tab	Omega-3 Fatty Acids 1200mg Caps		2xDaily	Omeprazole 20mg CPDR		BID for acid reflux	Oxycodone-Acetaminophen 7.5-325mg Tab	Potassium Chloride 20 MEQ TBCR	Promethazine-Codeine 6.25-10mg/5mL SYRP	Simvastatin 40mg Tabs
	Score	0	0	0	0	5	1	3	2	1	0	0	1	1	2	2	0			0			4	0	10	0			32	20
33	Drugs	Acetaminophen-codeine	acyclovir 5% ointment	Aspirin	Calcium + Vit D	Centrum Silver Tab	Clonidine 0.2mg /24hr	Famvir 125mg	Fluticasone 50 mcg/actuation nasal spray	Glucosamine HCL-MSM-Chondroitn 500-300-400 mg	losartan-hydrochlorothiazide 100-25mg per tablet	metoprolol 100mg 24 hr tablet	Omega 3-6-9 PO	omeprazole 20mg	portable oxygen	Pravastatin 80 mg	Spiriva with handihaler 18mcg inhalation capsule		Inhale 18mcg into the lungs daily	Ventolin HFA 90 mcg/actuation inhaler		Inhale 2 puffs into the lungs every 6 hrs as needed	Vitamin B-12 PO	Vitamin B-6 50 mg	Zetia 10 mg	Advair
	Score	4	0	0		0	2	0	0	0	2	2	0	0	0	0	0			0			0	0		0			10	21
34	Drugs	Bimataprost 0.01% Eye Drops	Vesicare 10mg Tab	Tramadol HCl ER 200mg	Centrum Silver	Calcium 1200 mg/Plus 1000 IU Vitamin D3	Vitamin E 400 IU	B Complex 100%	Osteo Bi-Flex Joint & Muscle Glucosamine Chondroitin	Aspirin Low-dose	Stool Softener	Lactaid	Anti-diarrheal	Extra Strength Gas Rekuef Anti-gas/Simethicone 125mg
	Score	0	2	3	0	0	0	0	0	0	0	0		0															5	12
35	Drugs	Benzonatate Oral	Tramadol	Calcarb 600 With Vitamin D	Pantoprazole	Losartan
	Score	0	3	0	0	1																							4	5
36	Drugs	Dasatinib	Atenolol
	Score	2	2																										4	2
37	Drugs	Atenolol	Crestor	furosemide	Cephalexin	Omeprazole
	Score	2		2	0	0																							4	5
38	Drugs	Lipitor-Generic	Lisinopril	Metoprolol	Exomeprazole
	Score	0	1	2	0																								3	4
39	Drugs	Allegra Allergy 60mg Oral Tab	AmLODIPine Besylate 5mg Oral Tab	Fluticasone Propionate 50 MCG/ACT Nasal Suspension	Ranitidine HCl - 150mg Oral Tab	Timolol Maleate 0.5% Ophthalmic Solution	Travaprost
	Score		1	0	0	1	0																						2	6
40	Drugs	Ferrous Sulfate 325 (65 FE) mg PO tabs	Metoprolol Succinate 25mh po tab SR 24HR	Omeprazole 20mg PO TBEC	Gemfibrozil 600mg PO Tabs	Losartan Potassium-HCTZ 100-25mg PO Tabs	Aspirin 81mg PO Tabs	Zoster Vaccine Live 19400 UNT/0.65ML SC SOLR
	Score	0	2	0	0	1	0	0																					3	6
41	Drugs	No Drugs
	Score	0																											0	0
43	Drugs	amiodarone (200mg)	dabigatran etexilate (75mg)	Isosorbide Mononitrate (60mg)	Metoprolol Tartrate (25mg)
	Score	2	0	1	2																								5	4
44	Drugs	vitamins
	Score	0																											0	0
45	Drugs	vitamins
	Score	0																											0	0
46	Drugs	Synthroid	Aspirin	Amlodipine	Sotalol	Niacin	Pantoprazole	Diovan	Hydrochlorothiazide	Vitamin D	Calcium	Simvastatin	Multivitamin	Glucosamine	Chondroitin
	Score	0	0	1	2	1	0	1	1	0	0	0	0	0	0														6	14
47	Drugs	No Drugs
	Score	0																											0	0
48	Drugs	Atorvastatin 40 mg	Losartan 50 mg	Metformin ER 500 mg
	Score	0	1	0																									1	3
49	Drugs	Losartan Potassium 50 mg	Calcium Vitamin D	Zolpidem Tartrate 5mg	Atorvastatin Calcium 10mg
	Score	1	0	4	0																								5	4
50	Drugs	vitamin D	Decided to stop taking other drugs during training on their own.
	Score	0																											0	1
51	Drugs	loratadine
	Score	1																											1	1
52	Drugs	no Drugs
	Score	0																											0	0
53	Drugs	Advair Diskus 500-50(fluticasone+ salmeterol)	Aspirin EC low Dose 81 MG Oral	Atorvastatin Calcium 40 mg		Fluticasone Propionate 50 MCG/ACT Nasal Suspension	Hydrochlorothiazide 25 mg Oral Tablet	Lansoprazole 30 MG Oral Capsule	Levocetirizine Dihydrochloride 5 Oral	metformin HCI - 1000MG Oral	Multivitamins	Nabumetone 500 MG Oral	Omega-3-acid Ethyl Esters 1 GM Oral Capsule	Slow-Mag 71.5-119 MG Oral	tramadol HCI - 50MG Oral	Valsartan 160 MG Oral
	Score	0	0	0		0	1	0	2	0	0	1	0	0	3	1													8	15
54	Drugs	Vitamin D	Calcium 300mg
	Score	0	0																										0	2
55	Drugs	no Drugs
	Score	0																											0	0
56	Drugs	Aspirin 81	Ranitidine
	Score																												0	2
57	Drugs	Glipizide 10 mg	Calcium 600-D	Ramelteon 8 mg
	Score	1	0	1																									2	3
58	Drugs	Multi-vitamins	Aspirin
	Score	0	0																										0	2
59	Drugs	No Drugs
	Score	0																											0	0

## Sheet: Pre & Post data
Order	Mod Pre Drug Score	Mod Post Drug Score	dQDI	Group	Age	Height	Weight	fall 12 prev months	MMSE	Pre ABCscore	Post ABCscore
1	6	4	-2	0	69	162.5	94.5	4	29	66.88	67.5
2	0	0	0	1	79	169	75.7	0	27	80.94	94.7
3	3	1	-2	1	75	158	97.5	3	28	77.5	58.1
4	2	2	0	0	82	162	79.5	0	28	72.5	63.13
5	3	3	0	1	85	.	62.3	0	29	72.5	73.8
6	1	1	0	1	88	158.8	56.8	0	28	57.5	52.5
7	2	2	0	1	82	157.48	60	1	29	63.8	74.4
8	5	5	0	1	84	157.48	65.9	0	29	52.5	50
9	0	0	0	1	79	175	64.5	1	30	99.7	99.7
11	1	0	-1	1	71	162.5	120.5	0	30	63.8	69.7
13	6	6	0	1	89	155	60	3	29	84.4	86.5
14	0	0	0	1	90	166.25	70.7	1	28	78	83.1
15	1	5	4	0	79	167.64	62.06	14	28	96	93
17	3	3	0	1	82	165.1	52.1	0	25	98.3	97.5
18	1	3	2	0	90	147.32	42.13	0	30	95	95
19	0	5	5	0	92	176.5	93.8	0	29	82.5	94
20	0	0	0	1	79	165.1	77.01	2	29	78.4	79.7
21	12	12	0	1	86	157.5	76.2	5	29	59	69
22	2	0	-2	0	77	190.5	102.5	0	30	92	98
24	3	1	-2	0	83	162.6	65	0	30	79	86
25	1	1	0	1	78	168.91	103.4	2	28	40	38.1
32	31	32	1	0	70	162.56	70.76	4	30	53.1	30
33	10	10	0	1	78	166.37	73.48	0	29	68.75	66.88
34	5	5	0	1	78	148.59	64.41	3	24	47.5	38.1
35	4	4	0	0	72	160.02	59.42	1	27	78.06	83.75
36	3	4	1	0	75	154.94	82.1	1	27	72.5	63.75
37	5	4	-1	1	76	162.56	113.4	1	30	35.63	54.38
38	3	3	0	1	72	172.72	72.57	0	30	92.5	83.75
39	3	2	-1	1	71	162.56	59.87	1	28	89.38	63.75
40	3	3	0	0	66	157.48	87.09	1	27	66.25	92.5
41	0	0	0	1	76	157.48	62.41	0	29	92.5	85.6
43	5	5	0	1	80	165.1	78.9	1	29	88.6	90
44	0	0	0	0	71	147.3	48.53	2	30	73.75	66.25
45	0	0	0	0	74	160.02	64.86	1	28	84.7	97.5
46	6	6	0	1	87	151.13	62.14	1	25	65	65
47	0	0	0	0	73	167.64	59.87	1	28	79.38	88.75
48	1	1	0	1	76	152.5	55	3	29	82.5	75
49	5	5	0	0	75	153	57.5	0	29	89.38	90.63
50	0	0	0	0	71	158	69	0	29	49.375	37.18
51	1	1	0	1	72	156	51	0	28	93.13	99.38
52	0	0	0	0	78	161.5	75.5	0	27	90	89.68
53	8	8	0	1	73	174.5	80.74	0	30	90	92.5
54	0	0	0	0	74	158	58.06	0	26	91.25	89.37
55	0	0	0	1	70	172.5	83.5	2	27	82.18	85.31
56	0	0	0	0	66	156	88	2	28	60.62	75
57	2	2	0	1	70	198.12	63.5	1	29	80.31	85.93
58	0	0	0	0	74	143.5	50	0	28	95.06	86.13
59	0	0	0	1	68	157.5	44	1	29	85.56	86.25
